# Supplementary material for: HarmGR13 mediates myo-inositol taste perception in Helicoverpa armigera larvae
Source: PLoS Genet. 2025 Jun 3;21(6):e1011744. doi: 10.1371/journal.pgen.1011744 (PMC12165416; doi:10.1371/journal.pgen.1011744)
Supplement: S1 Table — (XLSX) [file pgen.1011744.s007.xlsx]

## Sheet: Sheet1
Sugars	CAS	Purity	Sources
Pentose
D-(-)-Ribose	50-69-1	≥ 99%	Sigma-Aldrich
D-(+)-Xylose	58-86-6	≥ 99%	Sigma-Aldrich
L-(+)-Arabinose	5328-37-0	≥ 99%	Sigma (life science)
Hexose
D-(-)-Fructose	57-48-7	≥ 99%	Sigma (life science)
D-(+)-Glucose	50-99-7	≥ 99	Sigma (life science)
L-(-)-Fucose	2438-80-4	≥ 99%	Sigma (life science)
Disaccharides
Sucrose	57-50-1	≥ 99.5%	Sigma (life science)
D-(+)-Trehalose dihydrate	6138-23-4	≥ 99%	Sigma (life science)
Sugar alcohol
myo-Inositol	87-89-8	≥ 99%	Sigma (life science)
D-Mannitol	69-65-8	≥ 98%	Sigma-Aldrich
D-Sorbitol	50-70-4	≥ 98%	Sigma (life science)
Othere chemicals
(-)-Sinigrin hydrate	3952-98-5	≥99%	Sigma (life science)
potassium chloride	7447-40-7	≥99%	Sigma (life science)
