# Supplementary material for: HarmGR13 mediates myo-inositol taste perception in Helicoverpa armigera larvae
Source: PLoS Genet. 2025 Jun 3;21(6):e1011744. doi: 10.1371/journal.pgen.1011744 (PMC12165416; doi:10.1371/journal.pgen.1011744)
Supplement: S2 Table — (XLSX) [file pgen.1011744.s008.xlsx]

## Sheet: Sheet1
The primer sequences for sgRNA synthesis
Primers name	Primer sequences (5’ - 3’)
sgHarmGR13F	TAATACGACTCACTATAGCATCGTGTGGCTAGCTGATG
sgHarmGR13R	TTCTAGCTCTAAAACCATCAGCTAGCCACACGATG
sgHarmGR11F	TAATACGACTCACTATAGGTATGAGCAGATGTTCCGTC
sgHarmGR11R	TTCTAGCTCTAAAACGACGGAACATCTGCTCATAC
The primer sequences for mutation detection
Primers name	Primer sequences (5’ - 3’)
mHarmGR13F	CGTTTGAGGGTTCTTCGTGAAAC
mHarmGR13R	GCTTTGAGCAAGCATGGTGAC
mHarmGR11F	ATGGATTAAAAGTAGCATGCGC
mHarmGR11R	CTGTTCTGCAGCTTTCTTGAG
The primer sequences for confirmation deletion at mRNA level
Primers name	Primer sequences (5’ - 3’)
dGr13F	GACCTCTGTGCTCACCTCAC
dGr13R	TTACAGTTGTACAACGACAACCAAGT
dGr11F	GTAGCTTGTGCTTGTGACTC
dGr11R	GTCCGACTCAAGCTATAAAAAAG
The primer sequences for gene clone
Primers name	Primer sequences (5’ - 3’)
cGR13-F	ATGAGTGCCTTTCCCGACAC
cGR13-R	TTACAGTTGTACAACGACAACCAAGT
cGR11-F	ATGCCATCGAAACTATTTCTCAAGAC
cGR11-R	TTATCTGTTGAACTGTAGTAATACC
The primer sequences for site-directed mutagenesis
primer name	Primer sequences (5’ - 3’)
92-F	CCACGGCAGCTAGCCACACGATGCGCGTAGAGTT
92-R	TCGTGTGGCTAGCTGCCGTGGCCACCGTGGCCATC
159-F	ATATGCTGTAGGCCACCAATATGGTGGAGACTACG
159-R	GTGGCCTACAGCATATTTATATACCAAGTCATCACTG
339-F	GTTCAACGCCAGCAGGGGACTCGAACGATCAGAC
339-R	CTGCTGGCGTTGAACTGGGCTGTTCTGCATTTCGT
