# Supplementary material for: HarmGR13 mediates myo-inositol taste perception in Helicoverpa armigera larvae
Source: PLoS Genet. 2025 Jun 3;21(6):e1011744. doi: 10.1371/journal.pgen.1011744 (PMC12165416; doi:10.1371/journal.pgen.1011744)
Supplement: S3 Table — (XLSX) [file pgen.1011744.s009.xlsx]

## Sheet: Sheet1
Summary of the CRISPR-Cas9 directed mutation rates from G0 to G2
Injected embryo	Chimeras rate in G0	GR+/- rate in G1	GR-/- rate in G2
HarmGR13-/-	11/46	20/44	55/177
HarmGR11-/-	9/23	12/76	23/81
