# Supplementary material for: HarmGR13 mediates myo-inositol taste perception in Helicoverpa armigera larvae
Source: PLoS Genet. 2025 Jun 3;21(6):e1011744. doi: 10.1371/journal.pgen.1011744 (PMC12165416; doi:10.1371/journal.pgen.1011744)
Supplement: S4 Table — (XLSX) [file pgen.1011744.s010.xlsx]

## Sheet: Fig1
Fig 1A Electrophysiological responses of medial sensilla styloconica of Helicoverpa armigera larvae to sugars and sugar alcohols.															Fig 1B Does response curve of tip recording for inositol, ribose and xylose
	10mM Sorbitol	10mM Mannitol	10mM Inositol	10mM Trehalose	10mM Sucrose	10mM Fucose	10mM Glucose	10mM Fructose	10mM Arabinose	10mM Xylose	10mM Ribose	2mM KCl				Inositol
Bio repeat 1	0	0	133	0	0	10	2	3	1	37	150	1			Concentration（mM）	Bio repeat 1	Bio repeat 2	Bio repeat 3	Bio repeat 4	Bio repeat 5	Bio repeat 6	Bio repeat 7	Bio repeat 8	Bio repeat 9	Mean	SEM
Bio repeat 2	10	4	102	2	19	1	2	5	1	36	180	3			0	2	14	5	10	1	18	8	21		9.875	2.58731
Bio repeat 3	3	0	174	4	4	2	3	2	3	41	151	5			0.01	7	24	18	16	17	5				14.5	2.92973
Bio repeat 4	1	9	163	6	0	6	1	2	4	44	177	10			0.1	76	98	94	82	81	73	86			84.2857	3.44144
Bio repeat 5	7	2	190	2	6	7	5	7	0	38	142	6			1	148	126	116	179	136	140				140.833	8.88601
Bio repeat 6	3	0	127	8	4	0	1	3	5	45	135	8			10	133	102	174	163	190	127	169	168	196	158	10.336
Bio repeat 7	0	0	169	0	0	5	7	5	7	55	136	4			100	109	109	141	160	154	196	170	133	104	141.778	10.456
Bio repeat 8	0	2	168	4	5	4	0	10	3	39	166	12				Ribose
Bio repeat 9	1	2	196	2	7	0	6	8	1	32	169	0			Concentration（mM）	Bio repeat 1	Bio repeat 2	Bio repeat 3	Bio repeat 4	Bio repeat 5	Bio repeat 6	Bio repeat 7	Bio repeat 8	Mean	SEM
Bio repeat 10	4	1	140	6	3	0	7	8	4	41	154	2			0	18	5	11	8	4	7	9	15	9.625	1.71065
Mean	2.9	2	156.2	3.4	4.8	3.5	3.4	5.3	2.9	40.8	156	5.1			0.01	5	14	20	8	17	9	13	9	11.875	1.77721
SEM	1.05883	0.881917	9.41842	0.845905	1.76887	1.09798	0.832666	0.895048	0.690411	1.98774	5.15105	1.24231			0.1	60	62	57	50	53	63	42	51	54.75	2.51957
															1	110	115	115	110	96	101	106	102	106.875	2.42338
															10	124	121	102	111	129	126	135	113	120.125	3.80994
															100	119	121	112	104	112	118	115	136	117.125	3.28654
																Xylose
															Concentration（mM）	Bio repeat 1	Bio repeat 2	Bio repeat 3	Bio repeat 4	Bio repeat 5	Bio repeat 6	Bio repeat 7	Bio repeat 8	Mean	SEM
															0	4	5	9	10	6	8	0	13	6.875	1.41973
															0.01
															0.1
															1	3	5	8	12	5	8	7	3	6.375	1.068
															10	58	49	39	46	47	52	41	39	46.375	2.35991
															100	53	35	48	34	44	39	43	60	44.5	3.15663

## Sheet: Fig3
Fig 3D electrophysiological responses of medial sensilla styloconica in WT, GR13-/- to inositol, ribose, xylose, and sinigrin.
	WT												GR13-/-
	Bio repeat 1	Bio repeat 2	Bio repeat 3	Bio repeat 4	Bio repeat 5	Bio repeat 6	Bio repeat 7	Bio repeat 8	Bio repeat 9	Bio repeat 10	Mean	SEM	Bio repeat 1	Bio repeat 2	Bio repeat 3	Bio repeat 4	Bio repeat 5	Bio repeat 6	Bio repeat 7	Bio repeat 8	Bio repeat 9	Bio repeat 10	Mean	SEM
2mM KCl	1	3	0	0	4	0	5	0	0	2	1.5	0.600925	1	0	7	4	4	0	6	2	1	4	2.9	0.781025
10mM Inositol	133	102	174	163	190	127	169	168	196	140	156.2	9.41842	38	9	0	18	0	0	3	1	1	1	7.1	3.88287
10mM Ribose	150	180	151	177	142	135	136	166	169	154	156	5.15105	12	5	16	10	11	1	13	2	3	1	7.4	1.77138
10mM Xylose	37	36	41	44	38	45	55	39	32	41	40.8	1.98774	3	2	4	4	12	24	4	6	3	7	6.9	2.10528
10mM Sinigrin	80	65	115	95	87	128	120	80	64	72	90.6	7.32151	93	85	64	80	56	59	70	73	84	65	72.9	3.87714
Fig 3F electrophysiological responses of medial sensilla styloconica in WT and GR11-/- larvae to inositol, ribose, xylose, and sinigrin.
	WT												GR11-/-
	Bio repeat 1	Bio repeat 2	Bio repeat 3	Bio repeat 4	Bio repeat 5	Bio repeat 6	Bio repeat 7	Bio repeat 8	Bio repeat 9	Bio repeat 10	Mean	SEM	Bio repeat 1	Bio repeat 2	Bio repeat 3	Bio repeat 4	Bio repeat 5	Bio repeat 6	Bio repeat 7	Bio repeat 8	Bio repeat 9	Bio repeat 10	Mean	SEM
2mM KCl	12	8	20	11	7	8	0	13	3	4	8.6	1.81475	14	15	0	11	0	1	0	5	3	2	5.1	1.88827
10mM Inositol	114	138	133	102	174	163	127	169	128	116	136.4	7.78774	149	133	115	110	122	148	145	154			134.5	6.00892
10mM Ribose	122	160	150	151	142	135	136	126			140.25	4.60105	127	123	147	111	102	136	141	115			125.25	5.49919
10mM Xylose	40	37	30	42	46	31	50	45	30	43	39.4	2.26176	71	48	28	67	50	64	48	35			51.375	5.39159
10mM Sinigrin	91	87	62	50	71	80	65	87	80		74.7778	4.56976	55	49	79	45	78	56	47	57	52		57.5556	4.18367

## Sheet: Fig4
Fig 4B Two-choice feeding test of WTlarvae.
WT	H2O	10mM Inositol	d		H2O	10mM Sucrose	d		H2O	10mM Sinigrin	d
Bio repeat 1	14	68	54		8	71	63		94	7	-87
Bio repeat 2	0	29	29		61	94	33		32	0	-32
Bio repeat 3	1	193	192		9	67	58		255	1	-254
Bio repeat 4	36	122	86		55	179	124		79	3	-76
Bio repeat 5	12	107	95		0	46	46		100	5	-95
Bio repeat 6	33	235	202		5	116	111		44	47	3
Bio repeat 7	2	260	258		74	164	90		157	9	-148
Bio repeat 8	27	123	96		32	81	49		37	2	-35
Bio repeat 9	1	171	170		22	139	117		130	6	-124
Bio repeat 10	38	170	132		3	102	99		24	0	-24
Bio repeat 11	49	190	141		106	133	27		5	2	-3
Bio repeat 12	8	129	121		10	175	165		74	19	-55
Bio repeat 13	50	220	170		37	75	38		101	14	-87
Bio repeat 14	60	189	129		0	235	235		64	5	-59
Bio repeat 15	3	124	121		10	247	237		140	20	-120
Bio repeat 16	0	73	73		18	156	138		212	21	-191
Bio repeat 17	30	159	129		60	182	122		95	82	-13
Bio repeat 18	38	147	109		53	111	58		227	5	-222
Bio repeat 19	8	159	151		10	119	109		118	12	-106
Bio repeat 20	23	262	239		0	186	186		121	10	-111
Bio repeat 21	65	121	56
Fig 4C Two-choice feeding test of GR11-/- larvae.
GR11-/-	H2O	10mM Inositol	d		H2O	10mM Sucrose	d		H2O	10mM Sinigrin	d
Bio repeat 1	68	135	67		131	115	-16		99	3	-96
Bio repeat 2	0	211	211		19	130	111		67	26	-41
Bio repeat 3	81	148	67		31	144	113		168	16	-152
Bio repeat 4	14	160	146		71	88	17		214	37	-177
Bio repeat 5	0	61	61		71	74	3		62	46	-16
Bio repeat 6	15	241	226		21	153	132		65	34	-31
Bio repeat 7	48	238	190		13	176	163		81	1	-80
Bio repeat 8	2	208	206		13	170	157		175	29	-146
Bio repeat 9	0	283	283		0	114	114		97	0	-97
Bio repeat 10	94	46	-48		73	206	133		100	59	-41
Bio repeat 11	0	147	147		0	290	290		26	57	31
Bio repeat 12	13	138	125		36	194	158		267	0	-267
Bio repeat 13	18	121	103		35	92	57		298	0	-298
Bio repeat 14	0	247	247		115	89	-26		120	2	-118
Bio repeat 15	166	99	-67		90	131	41		119	92	-27
Bio repeat 16	64	203	139		75	132	57		91	9	-82
Fig 4D Two-choice feeding test of GR13-/- larvae.
GR13-/-	H2O	10mM Inositol	d		H2O	10mM Sucrose	d		H2O	10mM Sinigrin	d
Bio repeat 1	172	87	-85		1	195	194		217	33	-184
Bio repeat 2	86	105	19		0	251	251		110	67	-43
Bio repeat 3	82	81	-1		4	165	161		194	13	-181
Bio repeat 4	120	94	-26		4	130	126		194	7	-187
Bio repeat 5	125	28	-97		3	117	114		66	0	-66
Bio repeat 6	90	81	-9		2	150	148		88	33	-55
Bio repeat 7	141	107	-34		26	120	94		159	5	-154
Bio repeat 8	240	10	-230		13	178	165		154	0	-154
Bio repeat 9	129	80	-49		111	57	-54		40	0	-40
Bio repeat 10	90	30	-60		12	74	62		52	37	-15
Bio repeat 11	45	110	65		0	201	201		117	64	-53
Bio repeat 12	206	18	-188		25	145	120		85	12	-73
Bio repeat 13	82	67	-15		89	149	60		124	41	-83
Bio repeat 14	98	25	-73		5	82	77		108	0	-108
Bio repeat 15	208	42	-166		0	268	268		62	51	-11
Bio repeat 16	50	95	45						113	15	-98
Bio repeat 17	46	28	-18

## Sheet: Fig5
Fig 5A Response of HarmGR13-expressing Xenopus oocytes to sugar and sugar alcohols
	100 mM Fucose	100 mM Fructose	10 mM Inositol	100 mM Xylose	100 mM Ribose	100 mM Sucrose	100 mM Glucose	100 mM Sorbitol	10 mM Trehalose	100 mM Arabinose	10 mM Mannitol
Bio repeat 1	0	0.015	2.311	0	2.0434	0.0122	0.0076	0	0.013	0.0057	0
Bio repeat 2	0.0275	0.013	2.724	0.0272	3.202	0.19	0	0.0012	0.14	0.074	0.021
Bio repeat 3	0	0.04	2.5464	0.0183	3.1039	0.0201	0.0126	0.011	0.0033	0.0066	0
Bio repeat 4	0.0397	0.049	1.75	0.011	2.6166	0.0348	0.0232	0.13	0	0.0008	0.026
Bio repeat 5	0.0256	0.0443	1.4978	0.048	1.9436	0.022	0.058	0.047	0.0045	0.0023	0.043
Mean	0.01856	0.03226	2.16584	0.0209	2.5819	0.05582	0.02028	0.03784	0.03216	0.01788	0.018
SEM	0.00795403	0.00759589	0.234162	0.00811073	0.260348	0.0337406	0.0101547	0.0245684	0.0270452	0.0140704	0.00820366
Fig 5B Does-response curve of Xenopus oocytes to inositol and ribose
Inositol
Concentration (mM)	Bio repeat 1	Bio repeat 2	Bio repeat 3	Bio repeat 4	Bio repeat 5	Mean	SEM
0.1	0.043	0.0357	0.0398	0.0125	0.0524	0.03668	0.00664239
1	0.4097	0.4556	0.4544	0.355	0.558	0.44654	0.0333946
10	1.5106	1.6017	1.4662	1.3254	1.7394	1.52866	0.0690247
100	1.7437	1.6249	1.725	1.5354	2.128	1.7514	0.101302
Ribose
Concentration (mM)	Bio repeat 1	Bio repeat 2	Bio repeat 3	Bio repeat 4	Bio repeat 5	Mean	SEM
1	0.08	0.0146	0.05	0.024	0.011	0.03592	0.0129594
10	0.5226	0.5366	0.7648	0.6331	0.6932	0.63006	0.0460615
100	1.4424	1.8927	1.5818	1.612	1.3291	1.5716	0.094958
1000	1.5424	1.7027	1.9818	2.012	1.9542	1.83862	0.0922335

## Sheet: Fig6
Fig 6D The response of Xenopus oocytes to inositol and ribose after point mutation expression
	GR13		D92A		D159A		Q339A
	Inositol	Ribose	Inositol	Ribose	Inositol	Ribose	Inositol	Ribose
Bio repeat 1	1.735	1.48	0	0	0.0341	0	0.0839	0.0568
Bio repeat 2	1.252	1.321	0.0023	0.002	0.0052	0.0079	0	0
Bio repeat 3	1.5346	1.421	0.0021	0.0162	0.0235	0.0137	0.027	0.0531
Bio repeat 4	1.193	1.635	0.04	0.0665	0	0	0.0004	0.0473
Bio repeat 5	1.251	1.1621	0.0105	0.0234	0.0186	0.0262	0.0001	0
Mean	1.39312	1.40382	0.01098	0.02162	0.01628	0.00956	0.02228	0.03144
SEM	0.104178	0.0790033	0.00747378	0.0120398	0.00617603	0.00489679	0.0162579	0.0129243

## Sheet: S1 Fig
Electrophysiological responses of lateral sensilla styloconica of Helicoverpa armigera larvae to sugars and sugar alcohols.
	10mM Sorbitol	10mM Mannitol	10mM Inositol	10mM Trehalose	10mM Sucrose	10mM Fucose	10mM Glucose	10mM Fructose	10mM Arabinose	10mM Xylose	10mM Ribose	2mM KCl
Bio repeat 1	4	5	0	2	151	40	1	2	6	4	2	0
Bio repeat 2	3	6	2	5	140	37	0	2	4	2	3	2
Bio repeat 3	4	3	4	3	124	41	4	5	3	7	6	3
Bio repeat 4	5	4	6	8	127	52	6	6	7	3	8	4
Bio repeat 5	2	2	3	3	146	68	3	4	4	1	5	6
Bio repeat 6	6	6	1	5	148	39	6	3	2	7	4	4
Bio repeat 7	3	1	7	8	138	55	2	2	1	12	5	3
Bio repeat 8	5	8	4	2	129	36	4	7	0	6	3	5
Bio repeat 9	6	5	8	4	145	43	5	4	7	6	8	6
Bio repeat 10	7	9	0	7	172	58	6	7	0	9	15	9
Mean	4.5	4.9	3.5	4.7	142	46.9	3.7	4.2	3.4	5.7	5.9	4.2
SEM	0.5	0.795124	0.897527	0.731057	4.44722	3.39428	0.683943	0.628932	0.845905	1.05462	1.19675	0.785988

## Sheet: S2 Fig
S2 Fig A Electrophysiological responses of medial sensilla styloconica of to inositol and xylose and mixture
	0.1mM Inositol	10mM Xylose	0.1mM Inositol+10mM Xylose
Bio repeat 1	50	37	168
Bio repeat 2	62	46	84
Bio repeat 3	58	61	122
Bio repeat 4	85	44	197
Bio repeat 5	66	40	155
Bio repeat 6	69	48	91
Bio repeat 7	76	55	84
Bio repeat 8	53	32	92
Bio repeat 9	67	50	88
Mean	65.1111	45.8889	120.111
SEM
S2 Fig B Electrophysiological responses of medial sensilla styloconica of to inositol and ribose and mixture
	0.1mM Inositol	0.1mM Ribose	0.1mM Inositol+0.1mM Ribose
Bio repeat 1	50	89	188
Bio repeat 2	62	77	212
Bio repeat 3	58	82	135
Bio repeat 4	85	84	127
Bio repeat 5	66	44	162
Bio repeat 6	69	76	123
Bio repeat 7	76	85	97
Bio repeat 8	53	66	91
Bio repeat 9	67	76	119
Mean	65.1111	75.4444	139.333
SEM
S2 Fig C Electrophysiological responses of medial sensilla styloconica to ribose and xylose and mixture
	0.1mM Ribose	10mM Xylose	0.1mM Ribose+10mM Xylose
Bio repeat 1	89	37	92
Bio repeat 2	77	46	93
Bio repeat 3	82	61	83
Bio repeat 4	84	44	115
Bio repeat 5	44	40	88
Bio repeat 6	76	48	80
Bio repeat 7	85	55	97
Bio repeat 8	66	32	64
Bio repeat 9	76	50	91
Mean	75.4444	45.8889	89.2222
SEM

## Sheet: S3 Fig
Expression level of taste receptors in maxillary galea of larvae of Helicoverpa armigera.
	HarmGR4	HarmGR5	HarmGR6	HarmGR7	HarmGR8	HarmGR9	HarmGR10	HarmGR11	HarmGR12	HarmGR13
Bio repeat 1	0.65	0.11	0	0	0	0	1.09	0	0	0.25
Bio repeat 2	0.19	0	0	0	0	0.03	0.45	0	0	0.03
Bio repeat 3	0.36	0	0.07	0	0	0.1	0.96	0.05	0	0.26
Mean	0.4	0.0366667	0.0233333	0	0	0.0433333	0.833333	0.0166667	0	0.18
SEM	0.134288	0.0366667	0.0233333	0	0	0.0296273	0.195306	0.0166667	0	0.0750555

## Sheet: S4 Fig
S4 Fig A, F larval body weight				S4 Fig B, G larval stage				S4 Fig C, H weight of pupa				S4 Fig D, I pupal period				S4 Fig E, J number of eggs laid
	WT	GR11-/-			WT	GR11-/-			WT	GR11-/-			WT	GR11-/-			WT	GR11-/-
Bio repeat 1	0.1458	0.1322		Bio repeat 1	12	12		Bio repeat 1	0.309	0.317		Bio repeat 1	8	8		Bio repeat 1	971	1261
Bio repeat 2	0.1242	0.1356		Bio repeat 2	13	12		Bio repeat 2	0.263	0.347		Bio repeat 2	8	8		Bio repeat 2	695	1153
Bio repeat 3	0.1427	0.224		Bio repeat 3	12	12		Bio repeat 3	0.331	0.323		Bio repeat 3	9	8		Bio repeat 3	710	678
Bio repeat 4	0.1673	0.1251		Bio repeat 4	12	13		Bio repeat 4	0.328	0.286		Bio repeat 4	9	9		Bio repeat 4	1036	832
Bio repeat 5	0.146	0.1576		Bio repeat 5	12	12		Bio repeat 5	0.318	0.34		Bio repeat 5	9	9		Bio repeat 5	1147	967
Bio repeat 6	0.1357	0.082		Bio repeat 6	12	13		Bio repeat 6	0.237	0.311		Bio repeat 6	9	9		Mean	911.8	978.2
Bio repeat 7	0.1455	0.1794		Bio repeat 7	12	12		Bio repeat 7	0.365	0.301		Bio repeat 7	9	9		SEM	89.993	105.392
Bio repeat 8	0.1897	0.1509		Bio repeat 8	13	12		Bio repeat 8	0.143	0.371		Bio repeat 8	9	9
Bio repeat 9	0.1945	0.13		Bio repeat 9	12	14		Bio repeat 9	0.305	0.299		Bio repeat 9	9	9
Bio repeat 10	0.0982	0.213		Bio repeat 10	13	13		Bio repeat 10	0.305	0.249		Bio repeat 10	9	9			WT	GR13-/-
Bio repeat 11	0.1673	0.1522		Bio repeat 11	13	12		Bio repeat 11	0.345	0.287		Bio repeat 11	9	9		Bio repeat 1	569	884
Bio repeat 12	0.1292	0.1422		Bio repeat 12	12	13		Bio repeat 12	0.25	0.305		Bio repeat 12	9	9		Bio repeat 2	724	577
Bio repeat 13	0.1321	0.102		Mean	12.3333	12.5		Bio repeat 13	0.172	0.314		Bio repeat 13	10	9		Bio repeat 3	736	1315
Bio repeat 14	0.1629	0.1947		SEM	0.142134	0.194625		Bio repeat 14	0.365	0.348		Bio repeat 14	10	10		Bio repeat 4	1215	952
Bio repeat 15	0.1777	0.1006						Bio repeat 15	0.251	0.306		Bio repeat 15	10	10		Bio repeat 5	1597	549
Mean	0.150587	0.1481			WT	GR13-/-		Bio repeat 16	0.285	0.321		Mean	9.06667	8.93333		Mean	968.2	855.4
SEM	0.00672489	0.0105312		Bio repeat 1	11	14		Bio repeat 17	0.286	0.33		SEM	0.153271	0.153271		SEM	190.946	140.137
				Bio repeat 2	13	14		Bio repeat 18	0.255	0.356
	WT	GR13-/-		Bio repeat 3	11	14		Bio repeat 19	0.27	0.178			WT	GR13-/-
Bio repeat 1	0.25	0.173		Bio repeat 4	11	15		Bio repeat 20	0.328	0.299		Bio repeat 1	11	11
Bio repeat 2	0.16	0.183		Bio repeat 5	12	13		Mean	0.28555	0.3094		Bio repeat 2	11	11
Bio repeat 3	0.183	0.233		Bio repeat 6	11	12		SEM	0.0129677	0.00930659		Bio repeat 3	11	11
Bio repeat 4	0.173	0.214		Bio repeat 7	12	12						Bio repeat 4	11	10
Bio repeat 5	0.23	0.129		Bio repeat 8	13	14			WT	GR13-/-		Bio repeat 5	11	11
Bio repeat 6	0.175	0.084		Bio repeat 9	11	14		Bio repeat 1	0.33	0.334		Bio repeat 6	11	11
Bio repeat 7	0.174	0.132		Bio repeat 10	11	12		Bio repeat 2	0.359	0.313		Bio repeat 7	11	11
Bio repeat 8	0.161	0.235		Bio repeat 11	13	13		Bio repeat 3	0.258	0.339		Bio repeat 8	11	12
Bio repeat 9	0.182	0.214		Bio repeat 12	11	13		Bio repeat 4	0.313	0.341		Bio repeat 9	12	12
Bio repeat 10	0.19	0.122		Bio repeat 13	12	13		Bio repeat 5	0.254	0.272		Bio repeat 10	12	12
Bio repeat 11	0.18	0.127		Bio repeat 14	11	15		Bio repeat 6	0.333	0.391		Bio repeat 11	12	12
Bio repeat 12	0.213	0.122		Bio repeat 15	11			Bio repeat 7	0.318	0.263		Bio repeat 12	12	13
Bio repeat 13	0.209	0.198		Bio repeat 16	11			Bio repeat 8	0.245	0.355		Bio repeat 13	13	13
Bio repeat 14	0.117	0.137		Bio repeat 17	11			Bio repeat 9	0.367	0.327		Bio repeat 14	13	12
Bio repeat 15	0.186	0.139		Bio repeat 18	11			Bio repeat 10	0.313	0.255		Bio repeat 15	13	13
Bio repeat 16	0.189	0.21		Bio repeat 19	13			Bio repeat 11	0.24	0.257		Bio repeat 16	13	13
Bio repeat 17	0.169	0.115		Bio repeat 20	14			Bio repeat 12	0.276	0.266		Bio repeat 17	13	13
Mean	0.184765	0.162765		Bio repeat 21	13			Bio repeat 13	0.258	0.299		Mean	11.8235	11.8235
SEM	0.00720882	0.011471		Bio repeat 22	13			Bio repeat 14	0.384	0.326		SEM	0.214121	0.230653
				Bio repeat 23	12			Bio repeat 15	0.321	0.309
				Bio repeat 24	11			Bio repeat 16	0.254	0.325
				Bio repeat 25	11			Bio repeat 17	0.385	0.287
				Bio repeat 26	13			Mean	0.306353	0.309353
				Bio repeat 27	13			SEM	0.0120687	0.00935609
				Bio repeat 28	12
				Mean	11.8571	13.4286
				SEM	0.1834	0.271631

## Sheet: S5 Fig
S5 Fig Additional two-choice feeding test in WT larvae.
	H2O	1mM Inositol	d	H2O	0.1mM Inositol	d	H2O	0.01mM Inositol	d	H2O	10mM Ribose	d	H2O	10mM Xylose	d
Bio repeat 1	12	253	241	35	40	5	76	121	45	148	52	-96	178	0	-178
Bio repeat 2	26	220	194	46	90	44	175	0	-175	123	91	-32	92	123	31
Bio repeat 3	0	235	235	86	70	-16	94	0	-94	16	185	169	137	20	-117
Bio repeat 4	138	220	82	24	100	76	1	75	74	3	141	138	110	2	-108
Bio repeat 5	0	250	250	2	218	216	106	55	-51	44	45	1	57	43	-14
Bio repeat 6	75	40	-35	10	197	187	34	25	-9	8	237	229	174	18	-156
Bio repeat 7	141	130	-11	183	32	-151	19	79	60	180	55	-125	55	60	5
Bio repeat 8	23	123	100	108	40	-68	56	178	122	81	144	63	75	45	-30
Bio repeat 9	151	63	-88	37	132	95	167	15	-152	127	78	-49	78	101	23
Bio repeat 10	14	172	158	0	246	246	50	91	41	157	44	-113	13	193	180
Bio repeat 11	0	270	270	95	33	-62	177	47	-130	188	0	-188	110	34	-76
Bio repeat 12	0	285	285	21	250	229	65	88	23	225	36	-189	10	231	221
Bio repeat 13	7	163	156	215	20	-195	90	82	-8	67	43	-24	0	270	270
Bio repeat 14	120	150	30	0	258	258	38	113	75	110	102	-8	42	170	128
Bio repeat 15	3	267	264	6	141	135	92	36	-56	117	94	-23	40	99	59
Bio repeat 16	70	208	138	94	105	11	28	173	145	94	138	44	128	80	-48
Bio repeat 17	20	237	217	52	56	4	28	29	1	8	205	197	209	0	-209
Bio repeat 18	124	38	-86	54	189	135	85	63	-22	92	125	33	131	137	6
Bio repeat 19	0	149	149	41	160	119	130	31	-99	195	48	-147	12	103	91
Bio repeat 20	23	222	199	106	116	10	98	40	-58	96	139	43	62	96	34
							171	42	-129	77	168	91	141	85	-56
							94	68	-26	97	117	20	82	171	89
										85	43	-42	126	121	-5
										102	131	29
